# Supplementary material for: Instant Cascara Beverages with Inulin-Type Carriers: Production Yield, In Vitro Biological Activity and Receptor-Level Responses
Source: Nutrients. 2026 Jun 15;18(12):1932. doi: 10.3390/nu18121932 (PMC13306141; doi:10.3390/nu18121932)
Supplement: Supplementary file 1 [file nutrients-18-01932-s001.zip]

Archive with 1 entries (1 files):
- nutrients-4316050-supplementary.pdf
